# Supplementary material for: Selective enrichment of plasma cell-free messenger RNA in cancer-associated extracellular vesicles
Source: Commun Biol. 2023 Aug 29;6:885. doi: 10.1038/s42003-023-05232-z (PMC10465482; doi:10.1038/s42003-023-05232-z)
Supplement: Supplementary file 4 — Supplementary Data 1-2 [file 42003_2023_5232_MOESM4_ESM.xlsx]

## Sheet: Suppl Data 1
FR4	FR6	FR8	FR10	FR12
363	97	93	77	85
242	93	89	73	77
190	93	85	69	73
161	89	81	69	73
157	89	77	69	69
153	89	77	65	65
149	85	73	65	65
129	85	73	65	65
121	85	73	65	65
121	85	73	65	65
117	81	73	65	65
113	77	73	60	60
101	77	73	60	60
93	77	73	60	60
85	77	73	60	60
77	77	69	60	60
73	77	69	60	60
73	77	69	60	60
73	73	69	60	60
60	69	69	56	60
60	69	65	56	60
60	69	65	56	60
56	65	65	56	60
52	60	65	56	60
48	60	65	56	60
	60	65	56	60
	52	65	56	56
	52	65	56	56
	52	65	56	56
	52	65	56	56
	48	60	56	56
	48	60	56	56
	40	60	52	56
	40	60	52	56
	40	56	52	56
	36	56	52	56
	36	56	52	52
	32	56	52	52
	32	56	52	52
	32	56	52	52
	32	56	52	52
	32	56	52	52
	32	56	52	52
	28	52	52	52
	20	52	52	52
		52	52	52
		52	52	52
		52	52	52
		52	52	52
		48	52	52
		48	52	52
		48	52	52
		48	52	52
		48	52	52
		48	52	52
		48	52	52
		48	48	52
		44	48	52
		44	48	52
		44	48	52
		44	48	48
		44	48	48
		44	48	48
		44	48	48
		44	48	48
		44	48	48
		44	48	48
		44	48	48
		44	48	48
		40	48	48
		40	48	48
		40	48	48
		40	48	48
		40	48	48
		40	48	48
		40	48	48
		40	48	48
		40	48	48
		40	48	48
		40	48	48
		40	48	48
		40	48	48
		40	48	48
		40	44	48
		40	44	48
		40	44	48
		40	44	48
		40	44	48
		40	44	48
		40	44	48
		40	44	44
		40	44	44
		40	44	44
		40	44	44
		40	44	44
		40	44	44
		36	44	44
		36	44	44
		36	44	44
		36	44	44
		36	44	44
		36	44	44
		36	44	44
		36	44	44
		36	44	44
		36	44	44
		36	44	44
		36	44	44
		36	44	44
		36	44	44
		36	44	44
		36	44	44
		36	44	44
		36	44	44
		36	44	44
		36	44	44
		36	44	44
		36	44	44
		36	44	44
		36	44	44
		36	44	44
		36	44	44
		36	44	44
		36	44	44
		36	44	44
		36	44	44
		36	44	44
		36	44	44
		36	44	44
		36	44	44
		36	44	44
		36	44	44
		36	44	44
		36	44	44
		36	44	44
		36	44	44
		36	44	44
		36	44	44
		36	44	44
		36	40	44
		36	40	44
		36	40	44
		36	40	40
		36	40	40
		36	40	40
		36	40	40
		36	40	40
		36	40	40
		36	40	40
		36	40	40
		36	40	40
		36	40	40
		36	40	40
		36	40	40
		36	40	40
		36	40	40
		36	40	40
		36	40	40
		36	40	40
		36	40	40
		36	40	40
		36	40	40
		36	40	40
		36	40	40
		36	40	40
		36	40	40
		36	40	40
		36	40	40
		36	40	40
		36	40	40
		36	40	40
		36	40	40
		36	40	40
		36	40	40
		36	40	40
		36	40	40
		36	40	40
		36	40	40
		36	40	40
		36	40	40
		36	40	40
		36	40	40
		36	40	40
		36	40	40
		36	40	40
		36	40	40
		36	40	40
		36	40	40
		36	40	40
		36	40	40
		36	40	40
		32	40	40
		32	40	40
		32	40	40
		32	40	40
		32	40	40
		32	40	40
		32	40	40
		32	40	40
		32	40	40
		32	40	40
		32	40	40
		32	40	40
		32	40	40
		32	40	40
		32	40	40
		32	40	40
		32	40	40
		32	40	40
		32	40	40
		32	40	40
		32	40	40
		32	40	36
		32	40	36
		32	36	36
		32	36	36
		32	36	36
		32	36	36
		32	36	36
		32	36	36
		32	36	36
		32	36	36
		32	36	36
		32	36	36
		32	36	36
		32	36	36
		32	36	36
		32	36	36
		32	36	36
		32	36	36
		32	36	36
		32	36	36
		32	36	36
		32	36	36
		32	36	36
		32	36	36
		32	36	36
		32	36	36
		32	36	36
		32	36	36
		32	36	36
		32	36	36
		32	36	36
		32	36	36
		32	36	36
		32	36	36
		32	36	36
		32	36	36
		32	36	36
		32	36	36
		32	36	36
		32	36	36
		32	36	36
		32	36	36
		32	36	36
		32	36	36
		32	36	36
		32	36	36
		32	36	36
		32	36	36
		32	36	36
		28	36	36
		28	36	36
		28	36	36
		28	36	36
		28	36	36
		28	36	36
		28	36	36
		28	36	36
		28	36	36
		28	36	36
		28	36	36
		28	36	36
		28	36	36
		28	36	36
		28	36	36
		28	36	36
		28	36	36
		24	36	36
			36	36
			36	36
			36	36
			36	36
			36	36
			36	36
			36	36
			36	36
			36	36
			36	36
			36	36
			36	36
			36	36
			36	36
			36	36
			36	36
			36	36
			36	36
			36	36
			36	36
			36	36
			36	36
			36	36
			36	36
			36	36
			36	36
			36	36
			36	36
			36	36
			36	36
			36	36
			36	36
			36	36
			36	36
			36	36
			36	36
			36	36
			36	36
			36	36
			36	36
			36	36
			36	36
			36	36
			36	36
			36	36
			36	36
			36	36
			36	36
			36	36
			36	36
			36	36
			36	36
			32	36
			32	36
			32	36
			32	36
			32	36
			32	36
			32	36
			32	36
			32	36
			32	36
			32	36
			32	36
			32	36
			32	36
			32	36
			32	36
			32	36
			32	36
			32	36
			32	36
			32	36
			32	36
			32	36
			32	36
			32	36
			32	36
			32	36
			32	36
			32	36
			32	36
			32	36
			32	36
			32	36
			32	36
			32	36
			32	36
			32	36
			32	36
			32	36
			32	36
			32	36
			32	36
			32	36
			32	36
			32	36
			32	36
			32	36
			32	36
			32	36
			32	36
			32	36
			32	36
			32	36
			32	36
			32	36
			32	36
			32	32
			32	32
			32	32
			32	32
			32	32
			32	32
			32	32
			32	32
			32	32
			32	32
			32	32
			32	32
			32	32
			32	32
			32	32
			32	32
			32	32
			32	32
			32	32
			32	32
			32	32
			32	32
			32	32
			32	32
			32	32
			32	32
			32	32
			32	32
			32	32
			32	32
			32	32
			32	32
			32	32
			32	32
			32	32
			32	32
			32	32
			32	32
			32	32
			32	32
			32	32
			32	32
			32	32
			32	32
			32	32
			32	32
			32	32
			32	32
			32	32
			32	32
			32	32
			32	32
			32	32
			32	32
			32	32
			32	32
			32	32
			32	32
			32	32
			32	32
			32	32
			32	32
			32	32
			32	32
			32	32
			32	32
			32	32
			32	32
			32	32
			32	32
			32	32
			32	32
			32	32
			32	32
			32	32
			32	32
			32	32
			32	32
			32	32
			32	32
			32	32
			32	32
			32	32
			32	32
			32	32
			32	32
			32	32
			32	32
			32	32
			32	32
			32	32
			32	32
			32	32
			32	32
			32	32
			32	32
			32	32
			32	32
			32	32
			32	32
			32	32
			32	32
			32	32
			32	32
			32	32
			32	32
			32	32
			32	32
			32	32
			32	32
			32	32
			32	32
			32	32
			32	32
			32	32
			32	32
			32	32
			32	32
			32	32
			32	32
			32	32
			32	32
			32	32
			32	32
			32	32
			32	32
			32	32
			32	32
			32	32
			32	32
			32	32
			32	32
			32	32
			32	32
			32	32
			32	32
			32	32
			32	32
			32	32
			32	32
			32	32
			32	32
			32	32
			32	32
			32	32
			32	32
			32	32
			32	32
			32	32
			32	32
			32	32
			32	32
			32	32
			32	32
			32	32
			32	32
			32	32
			32	32
			32	32
			32	32
			32	32
			32	32
			32	32
			32	32
			32	32
			32	32
			32	32
			32	32
			32	32
			32	32
			32	32
			32	32
			32	32
			32	32
			32	32
			32	32
			32	32
			32	32
			32	32
			32	32
			32	32
			32	32
			32	32
			32	32
			32	32
			32	32
			32	32
			32	32
			32	32
			32	32
			32	32
			32	32
			32	32
			32	32
			32	32
			32	32
			32	32
			32	32
			32	32
			32	32
			32	32
			32	32
			32	32
			32	32
			32	32
			32	32
			32	32
			32	32
			32	32
			32	32
			32	32
			32	32
			32	32
			32	32
			32	32
			32	32
			32	32
			32	32
			32	32
			32	32
			32	32
			32	32
			32	32
			32	32
			32	32
			32	32
			32	32
			32	32
			32	32
			32	32
			32	32
			32	32
			32	32
			32	32
			32	32
			32	32
			32	32
			32	32
			32	32
			32	32
			32	32
			32	32
			32	32
			32	32
			32	32
			32	32
			32	32
			32	32
			32	32
			32	32
			32	32
			32	32
			32	32
			32	32
			32	32
			32	32
			32	32
			32	32
			32	32
			32	32
			32	32
			32	32
			32	32
			32	32
			32	32
			32	32
			32	32
			32	32
			32	32
			32	32
			32	32
			32	32
			32	32
			32	32
			32	32
			32	32
			32	32
			32	32
			32	32
			32	32
			32	32
			32	32
			32	32
			32	32
			32	32
			32	32
			32	32
			32	32
			32	32
			32	32
			32	32
			32	32
			32	32
			32	32
			32	32
			32	32
			32	32
			32	32
			32	32
			32	32
			32	32
			32	32
			32	32
			32	32
			32	32
			32	32
			32	32
			32	32
			32	32
			32	32
			32	32
			32	32
			32	32
			32	32
			32	32
			32	32
			32	32
			32	32
			32	32
			32	32
			32	32
			28	32
			28	32
			28	32
			28	32
			28	32
			28	32
			28	32
			28	32
			28	32
			28	32
			28	32
			28	32
			28	32
			28	32
			28	32
			28	32
			28	32
			28	32
			28	32
			28	32
			28	32
			28	32
			28	32
			28	32
			28	32
			28	32
			28	32
			28	32
			28	32
			28	32
			28	32
			28	32
			28	32
			28	32
			28	32
			28	32
			28	32
			28	32
			28	32
			28	32
			28	32
			28	32
			28	32
			28	32
			28	32
			28	32
			28	32
			28	32
			28	32
			28	32
			28	32
			28	32
			28	32
			28	32
			28	32
			28	32
			28	32
			28	32
			28	32
			28	32
			28	32
			28	32
			28	32
			28	32
			28	32
			28	32
			28	32
			28	32
			28	32
			28	32
			28	32
			28	32
			28	32
			28	32
			28	32
			28	32
			28	32
			28	32
			28	32
			28	32
			28	32
			28	32
			28	32
			28	32
			28	32
			28	32
			28	32
			28	32
			28	32
			28	32
			28	32
			28	32
			28	32
			28	32
			28	32
			28	32
			28	32
			28	32
			28	32
			28	32
			28	32
			28	32
			28	32
			28	32
			28	32
			28	32
			28	32
			28	32
			28	32
			28	32
			28	32
			28	32
			28	32
			28	32
			28	32
			28	32
			28	32
			28	32
			28	32
			28	32
			28	32
			28	32
			28	32
			28	28
			28	28
			28	28
			28	28
			28	28
			28	28
			28	28
			28	28
			28	28
			28	28
			28	28
			28	28
			28	28
			28	28
			28	28
			28	28
			28	28
			28	28
			28	28
			28	28
			28	28
			28	28
			28	28
			28	28
			28	28
			28	28
			28	28
			28	28
			28	28
			28	28
			28	28
			28	28
			28	28
			28	28
			28	28
			28	28
			28	28
			28	28
			28	28
			28	28
			28	28
			28	28
			28	28
			28	28
			28	28
			28	28
			28	28
			28	28
			28	28
			28	28
			28	28
			28	28
			28	28
			28	28
			28	28
			28	28
			28	28
			28	28
			28	28
			28	28
			28	28
			28	28
			28	28
			28	28
			28	28
			28	28
			28	28
			28	28
			28	28
			28	28
			28	28
			28	28
			28	28
			28	28
			28	28
			28	28
			28	28
			28	28
			28	28
			28	28
			28	28
			28	28
			28	28
			28	28
			28	28
			28	28
			28	28
			28	28
			28	28
			28	28
			28	28
			28	28
			28	28
			28	28
			28	28
			28	28
			28	28
			28	28
			28	28
			28	28
			28	28
			28	28
			28	28
			28	28
			28	28
			28	28
			28	28
			28	28
			28	28
			28	28
			28	28
			28	28
			28	28
			28	28
			28	28
			28	28
			28	28
			28	28
			28	28
			28	28
			28	28
			28	28
			28	28
			28	28
			28	28
			28	28
			28	28
			28	28
			28	28
			28	28
			28	28
			28	28
			28	28
			28	28
			28	28
			28	28
			28	28
			28	28
			28	28
			28	28
			28	28
			28	28
			28	28
			28	28
			28	28
			28	28
			28	28
			28	28
			28	28
			28	28
			28	28
			28	28
			28	28
			28	28
			28	28
			28	28
			28	28
			28	28
			28	28
			28	28
			28	28
			28	28
			28	28
			28	28
			28	28
			28	28
			28	28
			28	28
			28	28
			28	28
			28	28
			28	28
			28	28
			28	28
			28	28
			28	28
			28	28
			28	28
			28	28
			28	28
			28	28
			28	28
			28	28
			28	28
			28	28
			28	28
			28	28
			28	28
			28	28
			28	28
			28	28
			28	28
			28	28
			28	28
			28	28
			28	28
			28	28
			28	28
			28	28
			28	28
			28	28
			28	28
			28	28
			28	28
			28	28
			28	28
			28	28
			28	28
			28	28
			28	28
			28	28
			28	28
			28	28
			28	28
			28	28
			28	28
			28	28
			28	28
			28	28
			28	28
			28	28
			28	28
			28	28
			28	28
			28	28
			28	28
			28	28
			28	28
			28	28
			28	28
			28	28
			28	28
			28	28
			28	28
			28	28
			28	28
			28	28
			28	28
			28	28
			28	28
			28	28
			28	28
			28	28
			28	28
			28	28
			28	28
			28	28
			28	28
			28	28
			28	28
			28	28
			28	28
			28	28
			28	28
			28	28
			28	28
			28	28
			28	28
			28	28
			28	28
			28	28
			28	28
			28	28
			28	28
			28	28
			28	28
			28	28
			28	28
			28	28
			28	28
			28	28
			28	28
			28	28
			28	28
			28	28
			28	28
			28	28
			28	28
			28	28
			28	28
			28	28
			28	28
			28	28
			28	28
			28	28
			28	28
			28	28
			28	28
			28	28
			28	28
			28	28
			28	28
			28	28
			28	28
			28	28
			28	28
			28	28
			28	28
			28	28
			28	28
			28	28
			28	28
			28	28
			28	28
			28	28
			28	28
			28	28
			28	28
			28	28
			28	28
			28	28
			28	28
			28	28
			28	28
			28	28
			28	28
			28	28
			28	28
			28	28
			28	28
			28	28
			28	28
			28	28
			28	28
			28	28
			28	28
			28	28
			28	28
			28	28
			28	28
			28	28
			28	28
			28	28
			28	28
			28	28
			28	28
			28	28
			28	28
			28	28
			28	28
			28	28
			28	28
			28	28
			28	28
			28	28
			28	28
			28	28
			28	28
			28	28
			28	28
			28	28
			28	28
			28	28
			28	28
			28	28
			24	28
			24	28
			24	28
			24	28
			24	28
			24	28
			24	28
			24	28
			24	28
			24	28
			24	28
			24	28
			24	28
			24	28
			24	28
			24	28
			24	28
			24	28
			24	28
			24	28
			24	28
			24	28
			24	28
			24	28
			24	28
			24	28
			24	28
			24	28
			24	28
			24	28
			24	28
			24	28
			24	28
			24	28
			24	28
			24	28
			24	28
			24	28
			24	28
			24	28
			24	28
			24	28
			24	28
			24	28
			24	28
			24	28
			24	28
			24	28
			24	28
			24	28
			24	28
			24	28
			24	28
			24	28
			24	28
			24	28
			24	28
			24	28
			24	28
			24	28
			24	28
			24	28
			24	28
			24	28
			24	28
			24	28
			24	28
			24	28
			24	28
			24	28
			24	28
			24	28
			24	28
			24	28
			24	28
			24	28
			24	28
			24	28
			24	28
			24	28
			24	28
			24	28
			24	28
			24	28
			24	28
			24	28
			24	28
			24	28
			24	28
			24	28
			24	28
			24	28
			24	28
			24	28
			24	28
			24	28
			24	28
			24	28
			24	28
			24	28
			24	28
			24	28
			24	28
			24	28
			24	28
			24	28
			24	28
			24	28
			24	28
			24	28
			24	28
			24	28
			24	28
			24	28
			24	28
			24	28
			24	28
			24	28
			24	28
			24	28
			24	28
			24	28
			24	28
			24	28
			24	28
			24	28
			24	28
			24	28
			24	28
			24	28
			24	28
			24	28
			24	28
			24	28
			24	28
			24	28
			24	28
			24	28
			24	28
			24	28
			24	28
			24	28
			24	28
			24	28
			24	28
			24	28
			24	28
			24	28
			24	28
			24	28
			24	28
			24	28
			24	28
			24	28
			24	28
			24	28
			24	28
			24	28
			24	28
			24	28
			24	28
			24	28
			24	28
			24	28
			24	28
			24	28
			24	28
			24	28
			24	28
			24	28
			24	28
			24	28
			24	28
			24	28
			24	28
			24	28
			24	28
			24	28
			24	24
			24	24
			24	24
			24	24
			24	24
			24	24
			24	24
			20	24
			20	24
			20	24
			20	24
			20	24
			20	24
			20	24
			20	24
			20	24
			20	24
			20	24
			20	24
			20	24
			20	24
			20	24
			20	24
			20	24
			20	24
			20	24
			20	24
			20	24
			20	24
			20	24
			20	24
				24
				24
				24
				24
				24
				24
				24
				24
				24
				24
				24
				24
				24
				24
				24
				24
				24
				24
				24
				24
				24
				24
				24
				24
				24
				24
				24
				24
				24
				24
				24
				24
				24
				24
				24
				24
				24
				24
				24
				24
				24
				24
				24
				24
				24
				24
				24
				24
				24
				24
				24
				24
				24
				24
				24
				24
				24
				24
				24
				24
				24
				24
				24
				24
				24
				24
				24
				24
				24
				24
				24
				24
				24
				24
				24
				24
				24
				24
				24
				24
				24
				24
				24
				24
				24
				24
				24
				24
				24
				24
				24
				24
				24
				24
				24
				24
				24
				24
				24
				24
				24
				24
				24
				24
				24
				24
				24
				24
				24
				24
				24
				24
				24
				24
				24
				24
				24
				24
				24
				24
				24
				24
				24
				24
				24
				24
				24
				24
				24
				24
				24
				24
				24
				24
				24
				24
				24
				24
				24
				24
				24
				24
				24
				24
				24
				24
				24
				24
				24
				24
				24
				24
				24
				24
				24
				24
				24
				24
				24
				24
				24
				24
				24
				24
				24
				24
				24
				24
				24
				24
				24
				24
				24
				24
				24
				24
				24
				24
				24
				24
				24
				24
				24
				24
				24
				24
				24
				24
				24
				24
				24
				24
				24
				24
				24
				24
				24
				24
				24
				24
				24
				24
				24
				24
				24
				24
				24
				24
				24
				24
				24
				24
				24
				24
				24
				24
				24
				24
				24
				24
				24
				24
				24
				24
				24
				24
				24
				24
				24
				24
				24
				24
				24
				24
				24
				24
				24
				24
				24
				24
				24
				24
				24
				24
				24
				24
				24
				24
				24
				24
				24
				24
				24
				24
				24
				24
				24
				24
				24
				24
				24
				24
				24
				24
				24
				24
				24
				24
				24
				24
				24
				24
				24
				24
				24
				24
				24
				24
				24
				24
				24
				24
				24
				24
				24
				24
				24
				24
				24
				24
				24
				24
				24
				24
				24
				24
				24
				24
				24
				24
				24
				24
				24
				24
				24
				24
				24
				24
				24
				24
				24
				24
				24
				24
				24
				24
				24
				24
				24
				24
				24
				24
				24
				24
				24
				24
				24
				24
				24
				24
				24
				24
				24
				24
				24
				24
				24
				24
				24
				24
				24
				24
				24
				24
				24
				24
				24
				24
				24
				24
				24
				24
				24
				24
				24
				24
				24
				24
				24
				24
				24
				24
				24
				24
				24
				24
				24
				24
				24
				24
				24
				24
				24
				24
				24
				24
				24
				24
				24
				24
				24
				24
				24
				24
				24
				24
				24
				24
				24
				24
				24
				24
				24
				20
				20
				20
				20
				20
				20
				20
				20
				20
				20
				20
				20
				20
				20
				20
				20
				20
				20
				20
				20
				20
				20
				20
				20
				20
				20
				20
				20
				20
				20
				20
				20
				20
				20
				20
				20
				20
				20
				20
				20
				20
				20
				20
				20
				20
				20
				20
				20
				20
				20
				20
				20
				20
				20
				20
				20
				20
				20
				20
				20
				20
				20
				20
				20
				20
				20
				20
				20
				20
				20
				20
				20
				20
				20
				20
				20
				20
				20
				20
				20
				20
				20
				20
				20
				20
				20
				20
				20
				20
				20
				20
				20
				20
				20
				20
				20
				20
				20
				20
				20
				20
				20
				20
				20
				20
				20
				20
				20
				20
				20
				20
				20
				20
				20
				20
				20
				20
				20
				20
				20
				20
				20
				20
				20
				20
				20
				20
				20
				20
				20
				20
				20
				20
				20
				20
				20
				20
				20
				20
				20
				20
				20
				20
				20
				20
				20
				20
				20
				20
				20
				20
				20
				20
				20
				20
				20
				20
				20
				20
				20
				20
				20
				20
				20
				20
				20
				20
				20
				20
				20
				20
				20
				20
				20
				20
				20
				20
				20
				20
				20
				16
				16
				16
				16
				16
				16
				16
				16
				16
				16
				16
				16
				16
				16
				16
				16
				16
				16
				16
				16
				16
				16
				16
				16
				16
				16
				16
				16
				16
				16
				16
[truncated: 9 more rows]

## Sheet: Suppl Data 2
EV_ID	Fraction	Age	Gender	Condition	Subtypes	Treatment	Stage	Number of Input Reads	Uniquely Mapped Reads	Exon Fraction	Intron Fraction	Intergenic Fraction
EV013	FR14	66	F	Healthy Donor	N.A.	N.A.	N.A.	73524355	24827647	0.959618	0.0313145	0.00906739
EV014	FR58	66	F	Healthy Donor	N.A.	N.A.	N.A.	53669206	6555966	0.924318	0.0587822	0.0168995
EV015	FR912	66	F	Healthy Donor	N.A.	N.A.	N.A.	48732051	1815151	0.668334	0.24455	0.0871162
EV016	FR1619	66	F	Healthy Donor	N.A.	N.A.	N.A.	50818027	11577676	0.115293	0.635651	0.249056
EV017	FR2326	66	F	Healthy Donor	N.A.	N.A.	N.A.	60422653	427182	0.414251	0.430461	0.155288
EV018	FR3033	66	F	Healthy Donor	N.A.	N.A.	N.A.	44644535	359399	0.623394	0.262914	0.113692
EV037	FR14	57	M	Healthy Donor	N.A.	N.A.	N.A.	57347304	4403431	0.899204	0.0775923	0.023204
EV038	FR58	57	M	Healthy Donor	N.A.	N.A.	N.A.	56046775	2390734	0.951354	0.0400143	0.00863177
EV039	FR912	57	M	Healthy Donor	N.A.	N.A.	N.A.	73819213	1256903	0.909366	0.0690748	0.0215596
EV040	FR1619	57	M	Healthy Donor	N.A.	N.A.	N.A.	41544327	484669	0.871658	0.0972427	0.0310992
EV041	FR2326	57	M	Healthy Donor	N.A.	N.A.	N.A.	47745759	385351	0.761136	0.17752	0.0613442
EV042	FR3033	57	M	Healthy Donor	N.A.	N.A.	N.A.	44981571	1388325	0.158833	0.614896	0.226271
EV055	FR14	64	F	Healthy Donor	N.A.	N.A.	N.A.	54945593	19016826	0.953419	0.0371096	0.00947104
EV056	FR58	64	F	Healthy Donor	N.A.	N.A.	N.A.	50687275	8281059	0.94995	0.0400138	0.010036
EV057	FR912	64	F	Healthy Donor	N.A.	N.A.	N.A.	53208660	1746027	0.900474	0.0750638	0.0244625
EV058	FR1619	64	F	Healthy Donor	N.A.	N.A.	N.A.	46508034	1286946	0.800006	0.147974	0.0520201
EV059	FR2326	64	F	Healthy Donor	N.A.	N.A.	N.A.	47773844	1088803	0.3364	0.479336	0.184265
EV060	FR3033	64	F	Healthy Donor	N.A.	N.A.	N.A.	38746785	324846	0.868937	0.0967367	0.0343268
EV097	FR14	51	M	Healthy Donor	N.A.	N.A.	N.A.	63660622	14994300	0.954138	0.0361459	0.00971567
EV098	FR58	51	M	Healthy Donor	N.A.	N.A.	N.A.	62572755	5226515	0.883944	0.0967867	0.0192691
EV099	FR912	51	M	Healthy Donor	N.A.	N.A.	N.A.	60248617	2903149	0.6465	0.260057	0.0934431
EV100	FR1619	51	M	Healthy Donor	N.A.	N.A.	N.A.	58664693	1818307	0.428092	0.418118	0.153791
EV101	FR2326	51	M	Healthy Donor	N.A.	N.A.	N.A.	58356529	6951263	0.103428	0.655324	0.241248
EV102	FR3033	51	M	Healthy Donor	N.A.	N.A.	N.A.	58258653	567922	0.606509	0.290999	0.102492
EV133	FR14	42	M	Healthy Donor	N.A.	N.A.	N.A.	56076690	5381453	0.946644	0.042116	0.0112401
EV134	FR58	42	M	Healthy Donor	N.A.	N.A.	N.A.	53755254	4875184	0.891941	0.0833614	0.0246975
EV135	FR912	42	M	Healthy Donor	N.A.	N.A.	N.A.	53216220	9108661	0.0902484	0.672248	0.237503
EV136	FR1619	42	M	Healthy Donor	N.A.	N.A.	N.A.	44732476	1149918	0.181103	0.600046	0.218851
EV137	FR2326	42	M	Healthy Donor	N.A.	N.A.	N.A.	56697734	4740621	0.0767808	0.678488	0.244731
EV138	FR3033	42	M	Healthy Donor	N.A.	N.A.	N.A.	66209262	598822	0.265945	0.573477	0.160578
EV019	FR14	82	F	Liver Cancer	hepatocellular carcinoma	Treatment naïve	BCLC A	53110775	7988112	0.94312	0.0481447	0.0087353
EV020	FR58	82	F	Liver Cancer	hepatocellular carcinoma	Treatment naïve	BCLC A	49971024	1897301	0.779528	0.166935	0.0535374
EV021	FR912	82	F	Liver Cancer	hepatocellular carcinoma	Treatment naïve	BCLC A	64982107	1089267	0.386629	0.445518	0.167853
EV022	FR1619	82	F	Liver Cancer	hepatocellular carcinoma	Treatment naïve	BCLC A	48002551	11482877	0.0782024	0.666832	0.254966
EV023	FR2326	82	F	Liver Cancer	hepatocellular carcinoma	Treatment naïve	BCLC A	53494157	1104360	0.115859	0.643533	0.240608
EV024	FR3033	82	F	Liver Cancer	hepatocellular carcinoma	Treatment naïve	BCLC A	48506989	423115	0.198398	0.593607	0.207995
EV061	FR14	65	M	Liver Cancer	hepatocellular carcinoma	Treatment naïve	BCLC A (cT1 N0 M0, Stage I)	63463562	3698564	0.946526	0.0452689	0.00820551
EV062	FR58	65	M	Liver Cancer	hepatocellular carcinoma	Treatment naïve	BCLC A (cT1 N0 M0, Stage I)	46651631	945288	0.919083	0.0668894	0.0140281
EV063	FR912	65	M	Liver Cancer	hepatocellular carcinoma	Treatment naïve	BCLC A (cT1 N0 M0, Stage I)	50024024	171483	0.820252	0.13753	0.0422179
EV064	FR1619	65	M	Liver Cancer	hepatocellular carcinoma	Treatment naïve	BCLC A (cT1 N0 M0, Stage I)	39217713	169587	0.623843	0.281211	0.0949459
EV065	FR2326	65	M	Liver Cancer	hepatocellular carcinoma	Treatment naïve	BCLC A (cT1 N0 M0, Stage I)	48833969	22959407	0.079339	0.655442	0.265219
EV066	FR3033	65	M	Liver Cancer	hepatocellular carcinoma	Treatment naïve	BCLC A (cT1 N0 M0, Stage I)	31417066	5410321	0.0696283	0.662348	0.268023
EV091	FR14	51	M	Liver Cancer	hepatocellular carcinoma	Treatment naïve	BCLC A (pT1 cN0 M0, Stage I)	61790355	11700510	0.958126	0.0325405	0.00933368
EV092	FR58	51	M	Liver Cancer	hepatocellular carcinoma	Treatment naïve	BCLC A (pT1 cN0 M0, Stage I)	54339586	9886353	0.606824	0.293291	0.0998842
EV093	FR912	51	M	Liver Cancer	hepatocellular carcinoma	Treatment naïve	BCLC A (pT1 cN0 M0, Stage I)	45764397	1736653	0.499049	0.375434	0.125516
EV094	FR1619	51	M	Liver Cancer	hepatocellular carcinoma	Treatment naïve	BCLC A (pT1 cN0 M0, Stage I)	42088859	749117	0.378917	0.431847	0.189236
EV095	FR2326	51	M	Liver Cancer	hepatocellular carcinoma	Treatment naïve	BCLC A (pT1 cN0 M0, Stage I)	61587945	824287	0.171108	0.594003	0.23489
EV096	FR3033	51	M	Liver Cancer	hepatocellular carcinoma	Treatment naïve	BCLC A (pT1 cN0 M0, Stage I)	37293779	381387	0.284264	0.518783	0.196952
EV139	FR14	60	F	Liver Cancer	hepatocellular carcinoma	Treatment naïve	BCLC D	59560777	13163079	0.93957	0.0442203	0.0162094
EV140	FR58	60	F	Liver Cancer	hepatocellular carcinoma	Treatment naïve	BCLC D	51376970	8386293	0.856773	0.107669	0.0355581
EV141	FR912	60	F	Liver Cancer	hepatocellular carcinoma	Treatment naïve	BCLC D	69498608	6767038	0.649289	0.257053	0.0936578
EV142	FR1619	60	F	Liver Cancer	hepatocellular carcinoma	Treatment naïve	BCLC D	43460267	4875026	0.31928	0.496312	0.184408
EV143	FR2326	60	F	Liver Cancer	hepatocellular carcinoma	Treatment naïve	BCLC D	48710701	8333975	0.127664	0.631598	0.240738
EV144	FR3033	60	F	Liver Cancer	hepatocellular carcinoma	Treatment naïve	BCLC D	43819950	1413852	0.459754	0.389937	0.150309
EV145	FR14	50	M	Liver Cancer	hepatocellular carcinoma	Treatment naïve	BCLC A (cT1 N0 M0, Stage I)	52742876	1921466	0.938574	0.0503438	0.0110822
EV146	FR58	50	M	Liver Cancer	hepatocellular carcinoma	Treatment naïve	BCLC A (cT1 N0 M0, Stage I)	36622649	3071873	0.413001	0.428928	0.158071
EV147	FR912	50	M	Liver Cancer	hepatocellular carcinoma	Treatment naïve	BCLC A (cT1 N0 M0, Stage I)	35363745	259085	0.407635	0.430646	0.161719
EV148	FR1619	50	M	Liver Cancer	hepatocellular carcinoma	Treatment naïve	BCLC A (cT1 N0 M0, Stage I)	40718391	486895	0.176246	0.591286	0.232468
EV149	FR2326	50	M	Liver Cancer	hepatocellular carcinoma	Treatment naïve	BCLC A (cT1 N0 M0, Stage I)	38606837	210432	0.202889	0.577135	0.219976
EV150	FR3033	50	M	Liver Cancer	hepatocellular carcinoma	Treatment naïve	BCLC A (cT1 N0 M0, Stage I)	25915052	70152	0.235673	0.560671	0.203656
EV049	FR14	79	F	Lung Cancer	adenocarcinoma	Treatment naïve	T3N0M0	50569300	6087636	0.92971	0.0609618	0.00932809
EV050	FR58	79	F	Lung Cancer	adenocarcinoma	Treatment naïve	T3N0M0	49221361	4837610	0.925432	0.0626543	0.0119134
EV051	FR912	79	F	Lung Cancer	adenocarcinoma	Treatment naïve	T3N0M0	58867220	1160744	0.586457	0.305063	0.10848
EV052	FR1619	79	F	Lung Cancer	adenocarcinoma	Treatment naïve	T3N0M0	46380529	853132	0.143073	0.620044	0.236883
EV053	FR2326	79	F	Lung Cancer	adenocarcinoma	Treatment naïve	T3N0M0	44745229	725952	0.096287	0.652924	0.250789
EV054	FR3033	79	F	Lung Cancer	adenocarcinoma	Treatment naïve	T3N0M0	40069815	138945	0.356824	0.485714	0.157462
EV073	FR14	75	F	Lung Cancer	adenocarcinoma	Treatment naïve	pT1a N0 M0, Stage IA	64441441	6878981	0.948732	0.0444617	0.00680596
EV074	FR58	75	F	Lung Cancer	adenocarcinoma	Treatment naïve	pT1a N0 M0, Stage IA	51828520	1733152	0.909156	0.0737034	0.0171408
EV075	FR912	75	F	Lung Cancer	adenocarcinoma	Treatment naïve	pT1a N0 M0, Stage IA	44412066	404398	0.561331	0.328205	0.110463
EV076	FR1619	75	F	Lung Cancer	adenocarcinoma	Treatment naïve	pT1a N0 M0, Stage IA	35427946	217465	0.33508	0.482922	0.181998
EV077	FR2326	75	F	Lung Cancer	adenocarcinoma	Treatment naïve	pT1a N0 M0, Stage IA	50805289	245331	0.260317	0.535796	0.203887
EV078	FR3033	75	F	Lung Cancer	adenocarcinoma	Treatment naïve	pT1a N0 M0, Stage IA	38077045	141049	0.213825	0.579916	0.206258
EV085	FR14	65	F	Lung Cancer	squamous cell carcinoma	Treatment naïve	IA	70473417	17695795	0.959541	0.0322696	0.00818905
EV086	FR58	65	F	Lung Cancer	squamous cell carcinoma	Treatment naïve	IA	60547289	10890447	0.941755	0.0459217	0.0123228
EV087	FR912	65	F	Lung Cancer	squamous cell carcinoma	Treatment naïve	IA	68717748	4432620	0.474912	0.401336	0.123752
EV088	FR1619	65	F	Lung Cancer	squamous cell carcinoma	Treatment naïve	IA	58934286	1532322	0.252582	0.543541	0.203877
EV089	FR2326	65	F	Lung Cancer	squamous cell carcinoma	Treatment naïve	IA	55501825	1919179	0.262442	0.528496	0.209062
EV090	FR3033	65	F	Lung Cancer	squamous cell carcinoma	Treatment naïve	IA	44790107	303371	0.186043	0.588627	0.22533
EV121	FR14	60	F	Lung Cancer	adenocarcinoma	Treatment naïve	IIIA	62224410	10212571	0.950829	0.0386051	0.0105664
EV122	FR58	60	F	Lung Cancer	adenocarcinoma	Treatment naïve	IIIA	51233593	3650934	0.883083	0.0887438	0.0281733
EV123	FR912	60	F	Lung Cancer	adenocarcinoma	Treatment naïve	IIIA	41011524	1461204	0.204712	0.579081	0.216208
EV124	FR1619	60	F	Lung Cancer	adenocarcinoma	Treatment naïve	IIIA	49055450	1217269	0.132171	0.622658	0.245171
EV125	FR2326	60	F	Lung Cancer	adenocarcinoma	Treatment naïve	IIIA	56352457	1532842	0.153715	0.603614	0.24267
EV126	FR3033	60	F	Lung Cancer	adenocarcinoma	Treatment naïve	IIIA	38526924	362052	0.190203	0.607861	0.201937
EV163	FR14	66	M	Lung Cancer	squamous cell carcinoma	Treatment naïve	cT3N0	50294256	7125958	0.947136	0.0398259	0.013038
EV164	FR58	66	M	Lung Cancer	squamous cell carcinoma	Treatment naïve	cT3N0	35516130	3143974	0.845912	0.117123	0.0369649
EV165	FR912	66	M	Lung Cancer	squamous cell carcinoma	Treatment naïve	cT3N0	51158123	1474567	0.440428	0.409902	0.14967
EV166	FR1619	66	M	Lung Cancer	squamous cell carcinoma	Treatment naïve	cT3N0	37783875	4038731	0.0920723	0.666156	0.241772
EV167	FR2326	66	M	Lung Cancer	squamous cell carcinoma	Treatment naïve	cT3N0	44152288	1195822	0.124495	0.629614	0.245891
EV168	FR3033	66	M	Lung Cancer	squamous cell carcinoma	Treatment naïve	cT3N0	37069739	310695	0.202639	0.558407	0.238954
EV025	FR14	66	M	Multiple Myeloma	Multiple Myeloma	On treatment	ISS stage I	68893786	4582332	0.936924	0.0551505	0.00792574
EV026	FR58	66	M	Multiple Myeloma	Multiple Myeloma	On treatment	ISS stage I	48353045	2939140	0.746956	0.192295	0.0607491
EV027	FR912	66	M	Multiple Myeloma	Multiple Myeloma	On treatment	ISS stage I	60557012	1343498	0.259846	0.54764	0.192514
EV028	FR1619	66	M	Multiple Myeloma	Multiple Myeloma	On treatment	ISS stage I	48106607	738349	0.149285	0.618793	0.231922
EV029	FR2326	66	M	Multiple Myeloma	Multiple Myeloma	On treatment	ISS stage I	40927094	392738	0.270071	0.539255	0.190674
EV030	FR3033	66	M	Multiple Myeloma	Multiple Myeloma	On treatment	ISS stage I	42271809	122648	0.434109	0.425609	0.140282
EV079	FR14	50	F	Multiple Myeloma	Multiple Myeloma	Treatment naïve	ISS stage I	50486755	3603390	0.922696	0.0658088	0.0114952
EV080	FR58	50	F	Multiple Myeloma	Multiple Myeloma	Treatment naïve	ISS stage I	41698602	1596045	0.729708	0.204309	0.0659833
EV081	FR912	50	F	Multiple Myeloma	Multiple Myeloma	Treatment naïve	ISS stage I	58884417	469704	0.550187	0.341109	0.108705
EV082	FR1619	50	F	Multiple Myeloma	Multiple Myeloma	Treatment naïve	ISS stage I	39335746	383636	0.270503	0.547987	0.18151
EV083	FR2326	50	F	Multiple Myeloma	Multiple Myeloma	Treatment naïve	ISS stage I	46405876	252634	0.245494	0.567249	0.187257
EV084	FR3033	50	F	Multiple Myeloma	Multiple Myeloma	Treatment naïve	ISS stage I	29559581	87800	0.293295	0.528651	0.178053
EV109	FR14	35	F	Multiple Myeloma	Multiple Myeloma	On treatment	ISS stage II	66812534	18709582	0.953846	0.0368899	0.00926382
EV110	FR58	35	F	Multiple Myeloma	Multiple Myeloma	On treatment	ISS stage II	65323909	13063673	0.944146	0.0433135	0.0125403
EV111	FR912	35	F	Multiple Myeloma	Multiple Myeloma	On treatment	ISS stage II	72948244	5355701	0.763375	0.17143	0.0651947
EV112	FR1619	35	F	Multiple Myeloma	Multiple Myeloma	On treatment	ISS stage II	81504019	5036611	0.405093	0.432975	0.161931
EV113	FR2326	35	F	Multiple Myeloma	Multiple Myeloma	On treatment	ISS stage II	55993158	1454476	0.333592	0.486992	0.179416
EV114	FR3033	35	F	Multiple Myeloma	Multiple Myeloma	On treatment	ISS stage II	42778690	446934	0.624864	0.272649	0.102487
EV115	FR14	31	M	Multiple Myeloma	Multiple Myeloma	On treatment	ISS stage II	71392826	34205138	0.966845	0.0260136	0.00714117
EV116	FR58	31	M	Multiple Myeloma	Multiple Myeloma	On treatment	ISS stage II	53197008	8434847	0.937536	0.0486817	0.0137818
EV117	FR912	31	M	Multiple Myeloma	Multiple Myeloma	On treatment	ISS stage II	71705376	6633964	0.868586	0.0980758	0.0333378
EV118	FR1619	31	M	Multiple Myeloma	Multiple Myeloma	On treatment	ISS stage II	54736010	2071877	0.551457	0.323932	0.12461
EV119	FR2326	31	M	Multiple Myeloma	Multiple Myeloma	On treatment	ISS stage II	57174717	1617227	0.630751	0.26791	0.101339
EV120	FR3033	31	M	Multiple Myeloma	Multiple Myeloma	On treatment	ISS stage II	51903468	894518	0.472366	0.383096	0.144538
EV157	FR14	73	M	Multiple Myeloma	Multiple Myeloma	On treatment	not documented	44918102	5459270	0.93176	0.0550497	0.01319
EV158	FR58	73	M	Multiple Myeloma	Multiple Myeloma	On treatment	not documented	45332619	2718509	0.853341	0.111339	0.0353202
EV159	FR912	73	M	Multiple Myeloma	Multiple Myeloma	On treatment	not documented	43264123	988530	0.367498	0.462129	0.170373
EV160	FR1619	73	M	Multiple Myeloma	Multiple Myeloma	On treatment	not documented	36067649	924959	0.221494	0.558088	0.220418
EV161	FR2326	73	M	Multiple Myeloma	Multiple Myeloma	On treatment	not documented	102989978	1066967	0.335746	0.47563	0.188625
EV162	FR3033	73	M	Multiple Myeloma	Multiple Myeloma	On treatment	not documented	31767408	122304	0.512184	0.36095	0.126866
